# Supplementary material for: Cholesterol sulfate replenishment rejuvenates aged hematopoietic stem cell phenomes
Source: Theranostics. 2026 Mar 17;16(10):5501–17. doi: 10.7150/thno.126134 (PMC13080657; doi:10.7150/thno.126134)
Supplement: Supplementary file 1 — Supplementary figures and tables. [file thnov16p5501s1.zip]

Archive with 4 entries (4 files):
- Supplementary Materials.pdf
- Table S3.xls
- Table S4.xlsx
- Table S5.xlsx
