# Supplementary material for: Cholesterol sulfate replenishment rejuvenates aged hematopoietic stem cell phenomes
Source: Theranostics. 2026 Mar 17;16(10):5501–17. doi: 10.7150/thno.126134 (PMC13080657; doi:10.7150/thno.126134)
Supplement: Supplementary file 1 — Supplementary figures and tables. [file thnov16p5501s1.zip › Table S3.xls]

Table S3. SEA-predicted targets of CS
Query ID,Target ID,Affinity Threshold (nM),P-Value,Max Tc,Cut Sum,Z-Score,Name,Description,Query Smiles
compound_1,3BHS_MYCTU,5,1.43e-56,0.4861,0.9261,99.8089,,3 beta-hydroxysteroid dehydrogenase/Delta 5-->4-isomerase,CC(C)CCC[C@@H](C)[C@H]1CC[C@@]2([H])[C@]3([H])CC=C4C[C@@H](OS(=O)([O-])=O)CC[C@]4(C)[C@@]3([H])CC[C@@]21C.[Na+]
compound_1,ABCBB_HUMAN,5,9.7e-12,0.2857,0.2857,19.3222,ABCB11,Bile salt export pump,CC(C)CCC[C@@H](C)[C@H]1CC[C@@]2([H])[C@]3([H])CC=C4C[C@@H](OS(=O)([O-])=O)CC[C@]4(C)[C@@]3([H])CC[C@@]21C.[Na+]
compound_1,ADCYA_HUMAN,5,2.621e-19,0.3068,0.3068,32.9097,ADCY10,Adenylate cyclase type 10,CC(C)CCC[C@@H](C)[C@H]1CC[C@@]2([H])[C@]3([H])CC=C4C[C@@H](OS(=O)([O-])=O)CC[C@]4(C)[C@@]3([H])CC[C@@]21C.[Na+]
compound_1,ANDR_HUMAN,5,4.234e-10,0.3500,11.4252,16.3779,AR,Androgen receptor,CC(C)CCC[C@@H](C)[C@H]1CC[C@@]2([H])[C@]3([H])CC=C4C[C@@H](OS(=O)([O-])=O)CC[C@]4(C)[C@@]3([H])CC[C@@]21C.[Na+]
compound_1,ANDR_RAT,5,2.39e-10,0.3415,4.5104,16.8237,Ar,Androgen receptor,CC(C)CCC[C@@H](C)[C@H]1CC[C@@]2([H])[C@]3([H])CC=C4C[C@@H](OS(=O)([O-])=O)CC[C@]4(C)[C@@]3([H])CC[C@@]21C.[Na+]
compound_1,CAH1_HUMAN,5,2.763e-08,0.4706,16.4375,13.1201,CA1,Carbonic anhydrase 1,CC(C)CCC[C@@H](C)[C@H]1CC[C@@]2([H])[C@]3([H])CC=C4C[C@@H](OS(=O)([O-])=O)CC[C@]4(C)[C@@]3([H])CC[C@@]21C.[Na+]
compound_1,CAH2_HUMAN,5,2.476e-08,0.4706,18.9283,13.2056,CA2,Carbonic anhydrase 2,CC(C)CCC[C@@H](C)[C@H]1CC[C@@]2([H])[C@]3([H])CC=C4C[C@@H](OS(=O)([O-])=O)CC[C@]4(C)[C@@]3([H])CC[C@@]21C.[Na+]
compound_1,CAH4_BOVIN,5,3.434e-22,0.3765,17.8343,38.0850,CA4,Carbonic anhydrase 4,CC(C)CCC[C@@H](C)[C@H]1CC[C@@]2([H])[C@]3([H])CC=C4C[C@@H](OS(=O)([O-])=O)CC[C@]4(C)[C@@]3([H])CC[C@@]21C.[Na+]
compound_1,CAS1_ARATH,5,2.912e-20,0.3026,1.4653,34.6228,CAS1,Cycloartenol synthase,CC(C)CCC[C@@H](C)[C@H]1CC[C@@]2([H])[C@]3([H])CC=C4C[C@@H](OS(=O)([O-])=O)CC[C@]4(C)[C@@]3([H])CC[C@@]21C.[Na+]
compound_1,CBG_HUMAN,5,2.22e-16,0.4000,1.0492,27.8601,SERPINA6,Corticosteroid-binding globulin,CC(C)CCC[C@@H](C)[C@H]1CC[C@@]2([H])[C@]3([H])CC=C4C[C@@H](OS(=O)([O-])=O)CC[C@]4(C)[C@@]3([H])CC[C@@]21C.[Na+]
compound_1,CD4_HUMAN,5,2.22e-30,0.3763,0.3763,52.7875,CD4,T-cell surface glycoprotein CD4,CC(C)CCC[C@@H](C)[C@H]1CC[C@@]2([H])[C@]3([H])CC=C4C[C@@H](OS(=O)([O-])=O)CC[C@]4(C)[C@@]3([H])CC[C@@]21C.[Na+]
compound_1,CDC45_HUMAN,5,2.356e-47,0.3766,0.3766,83.2617,CDC45,Cell division control protein 45 homolog,CC(C)CCC[C@@H](C)[C@H]1CC[C@@]2([H])[C@]3([H])CC=C4C[C@@H](OS(=O)([O-])=O)CC[C@]4(C)[C@@]3([H])CC[C@@]21C.[Na+]
compound_1,CEGT_HUMAN,5,5.924e-07,0.6104,1.2208,10.7301,UGCG,Ceramide glucosyltransferase,CC(C)CCC[C@@H](C)[C@H]1CC[C@@]2([H])[C@]3([H])CC=C4C[C@@H](OS(=O)([O-])=O)CC[C@]4(C)[C@@]3([H])CC[C@@]21C.[Na+]
compound_1,CP11A_BOVIN,5,1.431e-47,0.3784,0.3784,83.6504,CYP11A1,"Cholesterol side-chain cleavage enzyme, mitochondrial",CC(C)CCC[C@@H](C)[C@H]1CC[C@@]2([H])[C@]3([H])CC=C4C[C@@H](OS(=O)([O-])=O)CC[C@]4(C)[C@@]3([H])CC[C@@]21C.[Na+]
compound_1,CP125_MYCTU,5,1.467e-44,0.5571,0.5571,78.2449,cyp125,Steroid C26-monooxygenase,CC(C)CCC[C@@H](C)[C@H]1CC[C@@]2([H])[C@]3([H])CC=C4C[C@@H](OS(=O)([O-])=O)CC[C@]4(C)[C@@]3([H])CC[C@@]21C.[Na+]
compound_1,CP17A_HUMAN,5,1.928e-59,0.4848,29.3345,104.9618,CYP17A1,"Steroid 17-alpha-hydroxylase/17,20 lyase",CC(C)CCC[C@@H](C)[C@H]1CC[C@@]2([H])[C@]3([H])CC=C4C[C@@H](OS(=O)([O-])=O)CC[C@]4(C)[C@@]3([H])CC[C@@]21C.[Na+]
compound_1,CP17A_MACFA,5,5.312e-26,0.3205,0.3205,44.9262,CYP17A1,"Steroid 17-alpha-hydroxylase/17,20 lyase",CC(C)CCC[C@@H](C)[C@H]1CC[C@@]2([H])[C@]3([H])CC=C4C[C@@H](OS(=O)([O-])=O)CC[C@]4(C)[C@@]3([H])CC[C@@]21C.[Na+]
compound_1,CP17A_RAT,5,4.191e-48,0.4051,11.5508,84.6079,Cyp17a1,"Steroid 17-alpha-hydroxylase/17,20 lyase",CC(C)CCC[C@@H](C)[C@H]1CC[C@@]2([H])[C@]3([H])CC=C4C[C@@H](OS(=O)([O-])=O)CC[C@]4(C)[C@@]3([H])CC[C@@]21C.[Na+]
compound_1,CP51A_RAT,5,1.597e-19,0.3214,0.6385,33.2958,Cyp51a1,Lanosterol 14-alpha demethylase,CC(C)CCC[C@@H](C)[C@H]1CC[C@@]2([H])[C@]3([H])CC=C4C[C@@H](OS(=O)([O-])=O)CC[C@]4(C)[C@@]3([H])CC[C@@]21C.[Na+]
compound_1,CRYAB_HUMAN,5,3.414e-45,0.5652,0.5652,79.3819,CRYAB,Alpha-crystallin B chain,CC(C)CCC[C@@H](C)[C@H]1CC[C@@]2([H])[C@]3([H])CC=C4C[C@@H](OS(=O)([O-])=O)CC[C@]4(C)[C@@]3([H])CC[C@@]21C.[Na+]
compound_1,DHC24_HUMAN,5,8.315e-66,0.5493,1.0796,116.3895,DHCR24,Delta(24)-sterol reductase,CC(C)CCC[C@@H](C)[C@H]1CC[C@@]2([H])[C@]3([H])CC=C4C[C@@H](OS(=O)([O-])=O)CC[C@]4(C)[C@@]3([H])CC[C@@]21C.[Na+]
compound_1,DHCR7_RAT,5,2.961e-41,0.5362,1.0574,72.3115,Dhcr7,7-dehydrocholesterol reductase,CC(C)CCC[C@@H](C)[C@H]1CC[C@@]2([H])[C@]3([H])CC=C4C[C@@H](OS(=O)([O-])=O)CC[C@]4(C)[C@@]3([H])CC[C@@]21C.[Na+]
compound_1,DPOLA_HUMAN,5,1.623e-20,0.7385,1.7042,35.0786,POLA1,DNA polymerase alpha catalytic subunit,CC(C)CCC[C@@H](C)[C@H]1CC[C@@]2([H])[C@]3([H])CC=C4C[C@@H](OS(=O)([O-])=O)CC[C@]4(C)[C@@]3([H])CC[C@@]21C.[Na+]
compound_1,DPOLB_RAT,5,7.176e-07,0.3289,0.3289,10.5806,Polb,DNA polymerase beta,CC(C)CCC[C@@H](C)[C@H]1CC[C@@]2([H])[C@]3([H])CC=C4C[C@@H](OS(=O)([O-])=O)CC[C@]4(C)[C@@]3([H])CC[C@@]21C.[Na+]
compound_1,EBP_HUMAN,5,1.226e-11,0.4189,1.0727,19.1396,EBP,"3-beta-hydroxysteroid-Delta(8),Delta(7)-isomerase",CC(C)CCC[C@@H](C)[C@H]1CC[C@@]2([H])[C@]3([H])CC=C4C[C@@H](OS(=O)([O-])=O)CC[C@]4(C)[C@@]3([H])CC[C@@]21C.[Na+]
compound_1,ECR_DROME,5,2.543e-08,0.2857,0.5714,13.1847,EcR,Ecdysone receptor,CC(C)CCC[C@@H](C)[C@H]1CC[C@@]2([H])[C@]3([H])CC=C4C[C@@H](OS(=O)([O-])=O)CC[C@]4(C)[C@@]3([H])CC[C@@]21C.[Na+]
compound_1,EPHA1_HUMAN,5,4.756e-09,0.4239,0.7067,14.4919,EPHA1,Ephrin type-A receptor 1,CC(C)CCC[C@@H](C)[C@H]1CC[C@@]2([H])[C@]3([H])CC=C4C[C@@H](OS(=O)([O-])=O)CC[C@]4(C)[C@@]3([H])CC[C@@]21C.[Na+]
compound_1,EPHA2_HUMAN,5,3.283e-08,0.4565,3.8441,12.9855,EPHA2,Ephrin type-A receptor 2,CC(C)CCC[C@@H](C)[C@H]1CC[C@@]2([H])[C@]3([H])CC=C4C[C@@H](OS(=O)([O-])=O)CC[C@]4(C)[C@@]3([H])CC[C@@]21C.[Na+]
compound_1,EPHA2_MOUSE,5,6.701e-24,0.3095,0.6036,41.1544,Epha2,Ephrin type-A receptor 2,CC(C)CCC[C@@H](C)[C@H]1CC[C@@]2([H])[C@]3([H])CC=C4C[C@@H](OS(=O)([O-])=O)CC[C@]4(C)[C@@]3([H])CC[C@@]21C.[Na+]
compound_1,EPHA3_HUMAN,5,2.65e-07,0.4239,0.7067,11.3574,EPHA3,Ephrin type-A receptor 3,CC(C)CCC[C@@H](C)[C@H]1CC[C@@]2([H])[C@]3([H])CC=C4C[C@@H](OS(=O)([O-])=O)CC[C@]4(C)[C@@]3([H])CC[C@@]21C.[Na+]
compound_1,EPHA4_HUMAN,5,1.505e-09,0.4239,0.7067,15.3889,EPHA4,Ephrin type-A receptor 4,CC(C)CCC[C@@H](C)[C@H]1CC[C@@]2([H])[C@]3([H])CC=C4C[C@@H](OS(=O)([O-])=O)CC[C@]4(C)[C@@]3([H])CC[C@@]21C.[Na+]
compound_1,EPHA6_HUMAN,5,6.744e-09,0.4239,0.7067,14.2196,EPHA6,Ephrin type-A receptor 6,CC(C)CCC[C@@H](C)[C@H]1CC[C@@]2([H])[C@]3([H])CC=C4C[C@@H](OS(=O)([O-])=O)CC[C@]4(C)[C@@]3([H])CC[C@@]21C.[Na+]
compound_1,EPHA5_HUMAN,5,2.414e-10,0.4239,0.7067,16.8159,EPHA5,Ephrin type-A receptor 5,CC(C)CCC[C@@H](C)[C@H]1CC[C@@]2([H])[C@]3([H])CC=C4C[C@@H](OS(=O)([O-])=O)CC[C@]4(C)[C@@]3([H])CC[C@@]21C.[Na+]
compound_1,EPHA8_HUMAN,5,6.327e-10,0.4239,0.7067,16.0647,EPHA8,Ephrin type-A receptor 8,CC(C)CCC[C@@H](C)[C@H]1CC[C@@]2([H])[C@]3([H])CC=C4C[C@@H](OS(=O)([O-])=O)CC[C@]4(C)[C@@]3([H])CC[C@@]21C.[Na+]
compound_1,EPHB1_HUMAN,5,4.756e-09,0.4239,0.7067,14.4919,EPHB1,Ephrin type-B receptor 1,CC(C)CCC[C@@H](C)[C@H]1CC[C@@]2([H])[C@]3([H])CC=C4C[C@@H](OS(=O)([O-])=O)CC[C@]4(C)[C@@]3([H])CC[C@@]21C.[Na+]
compound_1,EPHA7_HUMAN,5,1.43e-10,0.4239,0.7067,17.2242,EPHA7,Ephrin type-A receptor 7,CC(C)CCC[C@@H](C)[C@H]1CC[C@@]2([H])[C@]3([H])CC=C4C[C@@H](OS(=O)([O-])=O)CC[C@]4(C)[C@@]3([H])CC[C@@]21C.[Na+]
compound_1,EPHB2_HUMAN,5,9.421e-09,0.4239,0.7067,13.9590,EPHB2,Ephrin type-B receptor 2,CC(C)CCC[C@@H](C)[C@H]1CC[C@@]2([H])[C@]3([H])CC=C4C[C@@H](OS(=O)([O-])=O)CC[C@]4(C)[C@@]3([H])CC[C@@]21C.[Na+]
compound_1,EPHB3_HUMAN,5,6.327e-10,0.4239,0.7067,16.0647,EPHB3,Ephrin type-B receptor 3,CC(C)CCC[C@@H](C)[C@H]1CC[C@@]2([H])[C@]3([H])CC=C4C[C@@H](OS(=O)([O-])=O)CC[C@]4(C)[C@@]3([H])CC[C@@]21C.[Na+]
compound_1,EPHB6_HUMAN,5,4.128e-08,0.4239,0.7067,12.8070,EPHB6,Ephrin type-B receptor 6,CC(C)CCC[C@@H](C)[C@H]1CC[C@@]2([H])[C@]3([H])CC=C4C[C@@H](OS(=O)([O-])=O)CC[C@]4(C)[C@@]3([H])CC[C@@]21C.[Na+]
compound_1,ERG2_YEAST,5,2.968e-13,0.4189,1.0417,22.0410,ERG2,C-8 sterol isomerase,CC(C)CCC[C@@H](C)[C@H]1CC[C@@]2([H])[C@]3([H])CC=C4C[C@@H](OS(=O)([O-])=O)CC[C@]4(C)[C@@]3([H])CC[C@@]21C.[Na+]
compound_1,ERG7_PNECA,5,1.965e-13,0.2927,0.2927,22.3626,ERG7,Lanosterol synthase,CC(C)CCC[C@@H](C)[C@H]1CC[C@@]2([H])[C@]3([H])CC=C4C[C@@H](OS(=O)([O-])=O)CC[C@]4(C)[C@@]3([H])CC[C@@]21C.[Na+]
compound_1,ERG7_YEAST,5,2.912e-20,0.3026,1.4653,34.6228,ERG7,Lanosterol synthase,CC(C)CCC[C@@H](C)[C@H]1CC[C@@]2([H])[C@]3([H])CC=C4C[C@@H](OS(=O)([O-])=O)CC[C@]4(C)[C@@]3([H])CC[C@@]21C.[Na+]
compound_1,ESR1_HUMAN,5,2.059e-07,0.3425,9.2814,11.5539,ESR1,Estrogen receptor,CC(C)CCC[C@@H](C)[C@H]1CC[C@@]2([H])[C@]3([H])CC=C4C[C@@H](OS(=O)([O-])=O)CC[C@]4(C)[C@@]3([H])CC[C@@]21C.[Na+]
compound_1,ESR2_HUMAN,5,2.36e-10,0.3467,10.8581,16.8335,ESR2,Estrogen receptor beta,CC(C)CCC[C@@H](C)[C@H]1CC[C@@]2([H])[C@]3([H])CC=C4C[C@@H](OS(=O)([O-])=O)CC[C@]4(C)[C@@]3([H])CC[C@@]21C.[Na+]
compound_1,FGF1_HUMAN,5,1.056e-12,0.4353,0.4353,21.0512,FGF1,Fibroblast growth factor 1,CC(C)CCC[C@@H](C)[C@H]1CC[C@@]2([H])[C@]3([H])CC=C4C[C@@H](OS(=O)([O-])=O)CC[C@]4(C)[C@@]3([H])CC[C@@]21C.[Na+]
compound_1,FGF2_HUMAN,5,2.875e-19,0.4211,0.8421,32.8377,FGF2,Fibroblast growth factor 2,CC(C)CCC[C@@H](C)[C@H]1CC[C@@]2([H])[C@]3([H])CC=C4C[C@@H](OS(=O)([O-])=O)CC[C@]4(C)[C@@]3([H])CC[C@@]21C.[Na+]
compound_1,G6PD_HUMAN,5,5.308e-12,0.4028,0.7506,19.7923,G6PD,Glucose-6-phosphate 1-dehydrogenase,CC(C)CCC[C@@H](C)[C@H]1CC[C@@]2([H])[C@]3([H])CC=C4C[C@@H](OS(=O)([O-])=O)CC[C@]4(C)[C@@]3([H])CC[C@@]21C.[Na+]
compound_1,GBA2_HUMAN,5,2.981e-07,0.6104,1.2208,11.2655,GBA2,Non-lysosomal glucosylceramidase,CC(C)CCC[C@@H](C)[C@H]1CC[C@@]2([H])[C@]3([H])CC=C4C[C@@H](OS(=O)([O-])=O)CC[C@]4(C)[C@@]3([H])CC[C@@]21C.[Na+]
compound_1,GPBAR_HUMAN,5,2.914e-26,0.3636,11.9540,45.3944,GPBAR1,G-protein coupled bile acid receptor 1,CC(C)CCC[C@@H](C)[C@H]1CC[C@@]2([H])[C@]3([H])CC=C4C[C@@H](OS(=O)([O-])=O)CC[C@]4(C)[C@@]3([H])CC[C@@]21C.[Na+]
compound_1,HRH3_RAT,5,2.239e-07,0.3671,7.3407,11.4887,Hrh3,Histamine H3 receptor,CC(C)CCC[C@@H](C)[C@H]1CC[C@@]2([H])[C@]3([H])CC=C4C[C@@H](OS(=O)([O-])=O)CC[C@]4(C)[C@@]3([H])CC[C@@]21C.[Na+]
compound_1,IL2_HUMAN,5,3.623e-06,0.3229,0.3229,9.3182,IL2,Interleukin-2,CC(C)CCC[C@@H](C)[C@H]1CC[C@@]2([H])[C@]3([H])CC=C4C[C@@H](OS(=O)([O-])=O)CC[C@]4(C)[C@@]3([H])CC[C@@]21C.[Na+]
compound_1,MPIP1_HUMAN,5,5.516e-52,0.4810,10.7484,91.5750,CDC25A,M-phase inducer phosphatase 1,CC(C)CCC[C@@H](C)[C@H]1CC[C@@]2([H])[C@]3([H])CC=C4C[C@@H](OS(=O)([O-])=O)CC[C@]4(C)[C@@]3([H])CC[C@@]21C.[Na+]
compound_1,MPIP2_HUMAN,5,2.692e-31,0.4265,9.8085,54.4328,CDC25B,M-phase inducer phosphatase 2,CC(C)CCC[C@@H](C)[C@H]1CC[C@@]2([H])[C@]3([H])CC=C4C[C@@H](OS(=O)([O-])=O)CC[C@]4(C)[C@@]3([H])CC[C@@]21C.[Na+]
compound_1,MRP4_HUMAN,5,5.306e-52,0.4706,1.6157,91.6053,ABCC4,Multidrug resistance-associated protein 4,CC(C)CCC[C@@H](C)[C@H]1CC[C@@]2([H])[C@]3([H])CC=C4C[C@@H](OS(=O)([O-])=O)CC[C@]4(C)[C@@]3([H])CC[C@@]21C.[Na+]
compound_1,NMDE2_HUMAN,5,1.757e-06,0.3919,1.9424,9.8826,GRIN2B,"Glutamate receptor ionotropic, NMDA 2B",CC(C)CCC[C@@H](C)[C@H]1CC[C@@]2([H])[C@]3([H])CC=C4C[C@@H](OS(=O)([O-])=O)CC[C@]4(C)[C@@]3([H])CC[C@@]21C.[Na+]
compound_1,NMDE3_HUMAN,5,9.803e-19,0.2973,0.2973,31.8812,GRIN2C,"Glutamate receptor ionotropic, NMDA 2C",CC(C)CCC[C@@H](C)[C@H]1CC[C@@]2([H])[C@]3([H])CC=C4C[C@@H](OS(=O)([O-])=O)CC[C@]4(C)[C@@]3([H])CC[C@@]21C.[Na+]
compound_1,NMDE4_HUMAN,5,1.221e-15,0.2973,0.2973,26.3517,GRIN2D,"Glutamate receptor ionotropic, NMDA 2D",CC(C)CCC[C@@H](C)[C@H]1CC[C@@]2([H])[C@]3([H])CC=C4C[C@@H](OS(=O)([O-])=O)CC[C@]4(C)[C@@]3([H])CC[C@@]21C.[Na+]
compound_1,NMDZ1_HUMAN,5,1.82e-06,0.3919,1.9424,9.8549,GRIN1,"Glutamate receptor ionotropic, NMDA 1",CC(C)CCC[C@@H](C)[C@H]1CC[C@@]2([H])[C@]3([H])CC=C4C[C@@H](OS(=O)([O-])=O)CC[C@]4(C)[C@@]3([H])CC[C@@]21C.[Na+]
compound_1,NPC1_HUMAN,5,6.148e-48,0.5584,0.9448,84.3092,NPC1,NPC intracellular cholesterol transporter 1,CC(C)CCC[C@@H](C)[C@H]1CC[C@@]2([H])[C@]3([H])CC=C4C[C@@H](OS(=O)([O-])=O)CC[C@]4(C)[C@@]3([H])CC[C@@]21C.[Na+]
compound_1,NPCL1_HUMAN,5,2.177e-81,0.6216,13.0314,144.3642,NPC1L1,NPC1-like intracellular cholesterol transporter 1,CC(C)CCC[C@@H](C)[C@H]1CC[C@@]2([H])[C@]3([H])CC=C4C[C@@H](OS(=O)([O-])=O)CC[C@]4(C)[C@@]3([H])CC[C@@]21C.[Na+]
compound_1,NR1H3_HUMAN,5,1.11e-16,0.5882,9.6816,28.0537,NR1H3,Oxysterols receptor LXR-alpha,CC(C)CCC[C@@H](C)[C@H]1CC[C@@]2([H])[C@]3([H])CC=C4C[C@@H](OS(=O)([O-])=O)CC[C@]4(C)[C@@]3([H])CC[C@@]21C.[Na+]
compound_1,NR1H4_HUMAN,5,6.994e-15,0.3718,8.8852,24.9596,NR1H4,Bile acid receptor,CC(C)CCC[C@@H](C)[C@H]1CC[C@@]2([H])[C@]3([H])CC=C4C[C@@H](OS(=O)([O-])=O)CC[C@]4(C)[C@@]3([H])CC[C@@]21C.[Na+]
compound_1,NTCP2_HUMAN,5,6.125e-10,0.3077,2.9092,16.0900,SLC10A2,Ileal sodium/bile acid cotransporter,CC(C)CCC[C@@H](C)[C@H]1CC[C@@]2([H])[C@]3([H])CC=C4C[C@@H](OS(=O)([O-])=O)CC[C@]4(C)[C@@]3([H])CC[C@@]21C.[Na+]
compound_1,NTCP_HUMAN,5,2.492e-27,0.3222,1.2088,47.3115,SLC10A1,Sodium/bile acid cotransporter,CC(C)CCC[C@@H](C)[C@H]1CC[C@@]2([H])[C@]3([H])CC=C4C[C@@H](OS(=O)([O-])=O)CC[C@]4(C)[C@@]3([H])CC[C@@]21C.[Na+]
compound_1,PUR9_HUMAN,5,2.098e-07,0.5250,0.5250,11.5393,ATIC,Bifunctional purine biosynthesis protein PURH,CC(C)CCC[C@@H](C)[C@H]1CC[C@@]2([H])[C@]3([H])CC=C4C[C@@H](OS(=O)([O-])=O)CC[C@]4(C)[C@@]3([H])CC[C@@]21C.[Na+]
compound_1,Q9GRG7_9TRYP,5,3.829e-28,0.3478,0.3478,48.7720,g6pd,Glucose-6-phosphate 1-dehydrogenase,CC(C)CCC[C@@H](C)[C@H]1CC[C@@]2([H])[C@]3([H])CC=C4C[C@@H](OS(=O)([O-])=O)CC[C@]4(C)[C@@]3([H])CC[C@@]21C.[Na+]
compound_1,REST_BORBU,5,1.463e-13,0.3333,0.3333,22.5922,resT,Telomere resolvase ResT,CC(C)CCC[C@@H](C)[C@H]1CC[C@@]2([H])[C@]3([H])CC=C4C[C@@H](OS(=O)([O-])=O)CC[C@]4(C)[C@@]3([H])CC[C@@]21C.[Na+]
compound_1,RORA_HUMAN,5,1.91e-14,0.4861,1.4439,24.1785,RORA,Nuclear receptor ROR-alpha,CC(C)CCC[C@@H](C)[C@H]1CC[C@@]2([H])[C@]3([H])CC=C4C[C@@H](OS(=O)([O-])=O)CC[C@]4(C)[C@@]3([H])CC[C@@]21C.[Na+]
compound_1,S5A1_HUMAN,5,6.887e-37,0.5735,13.1244,64.4722,SRD5A1,3-oxo-5-alpha-steroid 4-dehydrogenase 1,CC(C)CCC[C@@H](C)[C@H]1CC[C@@]2([H])[C@]3([H])CC=C4C[C@@H](OS(=O)([O-])=O)CC[C@]4(C)[C@@]3([H])CC[C@@]21C.[Na+]
compound_1,S5A2_HUMAN,5,1.099e-47,0.4648,19.7056,83.8565,SRD5A2,3-oxo-5-alpha-steroid 4-dehydrogenase 2,CC(C)CCC[C@@H](C)[C@H]1CC[C@@]2([H])[C@]3([H])CC=C4C[C@@H](OS(=O)([O-])=O)CC[C@]4(C)[C@@]3([H])CC[C@@]21C.[Na+]
compound_1,SHBG_HUMAN,5,2.335e-18,0.4000,2.5902,31.2044,SHBG,Sex hormone-binding globulin,CC(C)CCC[C@@H](C)[C@H]1CC[C@@]2([H])[C@]3([H])CC=C4C[C@@H](OS(=O)([O-])=O)CC[C@]4(C)[C@@]3([H])CC[C@@]21C.[Na+]
compound_1,SIA4A_HUMAN,5,2.155e-32,0.3261,0.6330,56.4016,ST3GAL1,"CMP-N-acetylneuraminate-beta-galactosamide-alpha-2,3-sialyltransferase 1",CC(C)CCC[C@@H](C)[C@H]1CC[C@@]2([H])[C@]3([H])CC=C4C[C@@H](OS(=O)([O-])=O)CC[C@]4(C)[C@@]3([H])CC[C@@]21C.[Na+]
compound_1,SIAT1_HUMAN,5,2.951e-06,0.3069,0.3069,9.4781,ST6GAL1,"Beta-galactoside alpha-2,6-sialyltransferase 1",CC(C)CCC[C@@H](C)[C@H]1CC[C@@]2([H])[C@]3([H])CC=C4C[C@@H](OS(=O)([O-])=O)CC[C@]4(C)[C@@]3([H])CC[C@@]21C.[Na+]
compound_1,SIA4B_RAT,5,5.247e-66,0.3415,1.3072,116.7485,St3gal2,"CMP-N-acetylneuraminate-beta-galactosamide-alpha-2,3-sialyltransferase 2",CC(C)CCC[C@@H](C)[C@H]1CC[C@@]2([H])[C@]3([H])CC=C4C[C@@H](OS(=O)([O-])=O)CC[C@]4(C)[C@@]3([H])CC[C@@]21C.[Na+]
compound_1,SMT1_ARATH,5,3.858e-30,0.4868,0.4868,52.3568,SMT1,Cycloartenol-C-24-methyltransferase,CC(C)CCC[C@@H](C)[C@H]1CC[C@@]2([H])[C@]3([H])CC=C4C[C@@H](OS(=O)([O-])=O)CC[C@]4(C)[C@@]3([H])CC[C@@]21C.[Na+]
compound_1,SO1A1_RAT,5,6.017e-14,0.3014,0.6001,23.2848,Slco1a1,Solute carrier organic anion transporter family member 1A1,CC(C)CCC[C@@H](C)[C@H]1CC[C@@]2([H])[C@]3([H])CC=C4C[C@@H](OS(=O)([O-])=O)CC[C@]4(C)[C@@]3([H])CC[C@@]21C.[Na+]
compound_1,SRBP2_HUMAN,5,1.102e-11,0.5652,0.5652,19.2226,SREBF2,Sterol regulatory element-binding protein 2,CC(C)CCC[C@@H](C)[C@H]1CC[C@@]2([H])[C@]3([H])CC=C4C[C@@H](OS(=O)([O-])=O)CC[C@]4(C)[C@@]3([H])CC[C@@]21C.[Na+]
compound_1,VDR_HUMAN,5,1.17e-11,0.3590,4.3173,19.1761,VDR,Vitamin D3 receptor,CC(C)CCC[C@@H](C)[C@H]1CC[C@@]2([H])[C@]3([H])CC=C4C[C@@H](OS(=O)([O-])=O)CC[C@]4(C)[C@@]3([H])CC[C@@]21C.[Na+]
compound_1,VDR_RAT,5,5.517e-18,0.3125,1.8378,30.5341,Vdr,Vitamin D3 receptor,CC(C)CCC[C@@H](C)[C@H]1CC[C@@]2([H])[C@]3([H])CC=C4C[C@@H](OS(=O)([O-])=O)CC[C@]4(C)[C@@]3([H])CC[C@@]21C.[Na+]
