# Supplementary material for: Cholesterol sulfate replenishment rejuvenates aged hematopoietic stem cell phenomes
Source: Theranostics. 2026 Mar 17;16(10):5501–17. doi: 10.7150/thno.126134 (PMC13080657; doi:10.7150/thno.126134)
Supplement: Supplementary file 1 — Supplementary figures and tables. [file thnov16p5501s1.zip › Table S4.xlsx]

## Sheet: Sheet1
Table S4. Quantitative metrics from Molecular Dynamics (MD) simulations of RORA complexes
Complex	Metric	Component	Mean Value	Peak Value	Notes
RORA–CS	RMSD (Å)	Complex	1.84	1.94	Indicates overall stability
		Protein Backbone	1.54	1.43
		Ligand	1.48	1.54
		Binding Site	1.95	1.97
	RMSF (Å)	Protein Residues	0.81	-	Threshold (Mean+1SD): 1.18
		Ligand Atoms	1.21	-	Threshold (Mean+1SD): 1.66
	Binding Energy	Total (kcal/mol)	-54.7	-
	H-Bonds	Count	0.56	-	Threshold (Mean+1SD): 1.15
RORA–4ACD8	RMSD (Å)	Complex	1.27	1.26	Reference Control
		Protein Backbone	1.25	-
		Ligand	0.97	-
		Binding Site	1.82	-
	RMSF (Å)	Protein Residues	0.72	-	Threshold (Mean+1SD): 1.05
	Binding Energy	Total (kcal/mol)	-45.04	-
	H-Bonds	Count	0.12	-	Threshold (Mean+1SD): 0.56
