# Supplementary material for: Cholesterol sulfate replenishment rejuvenates aged hematopoietic stem cell phenomes
Source: Theranostics. 2026 Mar 17;16(10):5501–17. doi: 10.7150/thno.126134 (PMC13080657; doi:10.7150/thno.126134)
Supplement: Supplementary file 1 — Supplementary figures and tables. [file thnov16p5501s1.zip › Table S5.xlsx]

## Sheet: Sheet1
Table S5. All datasets used from GEO database in this study
Accession number	Type	Organism	Group
GSE180298	scRNA-seq	Homo sapiens	Hematopoietic stem and progenitor cells from 5 healthy young donors, 3 healthy elderly donors.
GSE147729	scRNA-seq	Mus musculus	Pools of 2 or 3 BMs of the age-matched mice were formed to obtain 2 samples of young mice (young_A and young_B) and 2 samples of old mice (old_A and old_B).Lin-Sca1+cKit+ Flt3- cells (HSPCs) were collected.
GSE157455	RNA-seq	Mus musculus	LTHSCs (3 old replicates, 3young replicates)
GSE104406	RNA-seq	Homo sapiens	RNAseq was performed on FACS isolated human bone marrow derived HSCe young (18-30yo) and aged (65-75) donors. For each age group, 10 biological replicates were used.
GSE48893	Microarray	Mus musculus	Hematopoietic Stem Cells (HSC) (Lin-/cKit+/Sca1+/Flk2-/CD48-/CD150+) were isolated from young (6-12 weeks) and old (22-30 months) C57Bl/6 mice. 5 replicates for young group, 3 replicates for old group
GSE47817	RNA-seq	Mus musculus	Mouse hematopoietic stem cell mRNA profiles of 4 month and 24 month old WT mice.
GSE44923	Microarray	Mus musculus	Aged steady-state male HSC, biological replicate1-3, Young steady-state male HSC, biological replicate 1-3
GSE240731	RNA-seq	Mus musculus	3 uncultured aged HSPC replicates, 3 uncultured young HSPC replicates
GSE157592	Smart_RNAseq scRNA-seq	Mus musculus	LSK from 2 samples of young mice and 2 samples of old mice
GSE127522	RNA-seq	Mus musculus	RNA sequencing of hematopoietic stem cells isolated from young (8-12 week) and old (24-27 month) BL6 mice.3 biological replicates per age group were processed
